# Supplementary material for: Selective Benefit of Adjuvant Chemotherapy in Stage II dMMR Colon Cancer with High-Risk Features or Poorly Differentiated Histology: A Retrospective Study
Source: Cancers (Basel). 2026 Feb 14;18(4):629. doi: 10.3390/cancers18040629 (PMC12939670; doi:10.3390/cancers18040629)
Supplement: Supplementary file 1 [file cancers-18-00629-s001.zip]

Archive with 1 entries (1 files):
- cancers-4095584-supplementary.pdf
